# Supplementary material for: Okanin Inhibits Cell Growth and Induces Apoptosis and Pyroptosis in Oral Cancer
Source: Cancers (Basel). 2024 Sep 19;16(18):3195. doi: 10.3390/cancers16183195 (PMC11429813; doi:10.3390/cancers16183195)
Supplement: Supplementary file 1 [file cancers-16-03195-s001.zip]

Archive with 1 entries (1 files):
- cancers-3180370-supplementary.pdf
